# Supplementary material for: Chemical Profile and Phenolic Composition of Commercial Chilean Pinot Noir Wines from Clonal and Mass-Selection
Source: Plants (Basel). 2026 Jan 23;15(3):359. doi: 10.3390/plants15030359 (PMC12899682; doi:10.3390/plants15030359)
Supplement: Supplementary file 1 [file plants-15-00359-s001.zip]

Archive with 1 entries (1 files):
- plants-3964071-supplementary.pdf
